# Supplementary material for: Akkermansia muciniphila Reduces Peritonitis and Improves Intestinal Tissue Wound Healing after a Colonic Transmural Defect by a MyD88-Dependent Mechanism
Source: Cells. 2022 Aug 27;11(17):2666. doi: 10.3390/cells11172666 (PMC9454966; doi:10.3390/cells11172666)
Supplement: Supplementary file 1 [file cells-11-02666-s001.zip]

Archive with 1 entries (1 files):
- cells-1815005-supplementary.pdf
